# Supplementary material for: Integrative Analysis of Oxidative Stress and Cellular Senescence Pathways in Chronic Obstructive Pulmonary Disease
Source: Genes (Basel). 2026 Jun 10;17(6):685. doi: 10.3390/genes17060685 (PMC13299048; doi:10.3390/genes17060685)
Supplement: Supplementary file 1 [file genes-17-00685-s001.zip › Supplementary_Tables.xlsx]

## Sheet: S1
Supplementary Table S1. Functional and regulatory annotation of the analysed genetic variants
Chr	Genomic position (GRCh38)	Gene symbol	Gene name	Entrez Gene ID	Variant	Functional consequence	eQTL evidence	Regulatory annotation			Predicted transcription factor binding sites	Predicted miRNA binding	Promoter histone marks	Enhancer histone marks	DNase hypersensitivity / open chromatin evidence	Bound proteins	Altered sequence motifs	Predicted splicing effects (ESE/ESS)
								RegulomeDB Score	RegulomeDB Rank	Regulatory potential score
1	11106656	MTOR	mechanistic target of rapamycin kinase	2475	rs2536	3' prime UTR variant	HaploReg: 1 hit	0.13454	5	0.026074	No predicted TFBS (SNPinfo)	Predicted miRNA-binding: hsa-miR-150; hsa-miR-450b-5p; hsa-miR-576-5p; hsa-miR-767-3p	H3K9ac active-promoter mark: 9 epigenomic datasets	H3K27ac active-enhancer mark: 13 epigenomic datasets; H3K4me1 enhancer-associated mark: 7 epigenomic datasets	DNase hypersensitivity/open-chromatin evidence: Yes	No protein-binding evidence reported in the attached HaploReg/ENCODE sources	Altered regulatory motif(s): HMG-IY_1, Ik-3	No predicted splicing effect (SNPinfo)
1	11262571	MTOR	mechanistic target of rapamycin kinase	2475	rs2295080	upstream gene variant	HaploReg: 5 hits	0.70497	4	0.284745	Predicted TFBS (SNPinfo; detailed matrix IDs not provided in attached source)	No predicted miRNA-binding effect (SNPinfo)	H3K4me3 active-promoter mark: 127 epigenomic datasets; H3K9ac active-promoter mark: 61 epigenomic datasets	H3K27ac active-enhancer mark: 93 epigenomic datasets; H3K4me1 enhancer-associated mark: 49 epigenomic datasets	DNase hypersensitivity/open-chromatin evidence: 53 dataset(s); dataset IDs: E003, E004, E005, E006, E007, E008, E017, E021, E022, E028, E029, E032, E033, E034, E046, E050, E051, E055, E056, E057, E059, E080, E081, E082, E083, E084, E085, E086, E088, E089, E090, E091, E092, E093, E094, E097, E098, E100, E109, E114, E116, E117, E118, E119, E120, E121, E122, E123, E124, E125, E126, E127, E128	Bound protein(s): POL2, IRF3, PBX3, SP1, POL24H8, MAX, CFOS, TAF1, HEY1, CHD2, GABP, NFYA, NFYB, SP2, HAE2F1 (from 67 ChIP-seq binding record(s))	Altered regulatory motif(s): CAC-binding-protein	No predicted splicing effect (SNPinfo)
2	177265309	NFE2L2	NFE2 like bZIP transcription factor 2	4780	rs6721961	2KB Upstream Variant	GTEx: 39 tis	0.55436	1f	0.279059	Predicted TFBS matrices: VAP2ALPHA_01; VAP2_Q6_01; VAP4_01; VATF6_01; VCACD_01; VCP2_02; VDBP_Q6; VDR3_Q4; VDR4_Q2; VGABP_B; VMYOGNF1_01; VPAX5_01; VPAX6_01; VPAX_Q6; VPPARA_01; VPPARA_02; VPPARG_02; VRFX_Q6; VTAL1BETAE47_01; VTAXCREB_01; VTAXCREB_02; VTBX5_01	No predicted miRNA-binding effect (SNPinfo)	H3K4me3 active-promoter mark: 127 epigenomic datasets; H3K9ac active-promoter mark: 62 epigenomic datasets	H3K27ac active-enhancer mark: 98 epigenomic datasets; H3K4me1 enhancer-associated mark: 80 epigenomic datasets	DNase hypersensitivity/open-chromatin evidence: 48 dataset(s); dataset IDs: E003, E004, E005, E006, E007, E008, E017, E021, E028, E029, E032, E033, E034, E046, E050, E051, E055, E056, E057, E059, E080, E081, E083, E084, E085, E086, E088, E089, E090, E091, E092, E093, E094, E097, E098, E100, E109, E114, E116, E117, E118, E119, E120, E121, E123, E124, E125, E126	Bound protein(s): POL2, CTCF, PAX5C20, NRSF, HAE2F1, ELF1, HEY1, HNF4A, JUND, P300, TAF1, USF1, TCF4, BCLAF1, MAX, E2F4, CMYC (from 42 ChIP-seq binding record(s))	No altered regulatory motif reported in the attached HaploReg sources	No predicted splicing effect (SNPinfo)
2	177265345	NFE2L2	NFE2 like bZIP transcription factor 2	4780	rs35652124	2KB Upstream Variant	GTEx: 19 tis	0.9224	2a	0.243719	Predicted TFBS matrices: VAP2_Q6; VAP4_01; VAR_Q2; VATF6_01; VCACD_01; VDR3_Q4; VDR4_Q2; VETF_Q6; VETS_Q6; VHAND1E47_01; VKROX_Q6; VLRF_Q2; VMAZ_Q6; VMYB_Q3; VPAX3_B; VPAX5_01; VPAX6_01; VPAX8_01; VPPARA_01; VPPARA_02; VPPARG_01; VPPARG_02; VSP1_Q2_01; VSP3_Q3; VSPZ1_01; VTAL1BETAE47_01; VTAXCREB_02; VVDR_Q3; VWT1_Q6; VZF5_B; VZNF219_01	No predicted miRNA-binding effect (SNPinfo)	H3K4me3 active-promoter mark: 127 epigenomic datasets; H3K9ac active-promoter mark: 62 epigenomic datasets	H3K27ac active-enhancer mark: 98 epigenomic datasets; H3K4me1 enhancer-associated mark: 86 epigenomic datasets	DNase hypersensitivity/open-chromatin evidence: 49 dataset(s); dataset IDs: E003, E004, E005, E006, E007, E008, E021, E028, E029, E032, E033, E034, E046, E050, E051, E055, E056, E057, E059, E080, E081, E083, E084, E085, E086, E088, E089, E090, E091, E092, E093, E094, E097, E098, E100, E109, E114, E116, E117, E118, E119, E120, E121, E122, E123, E124, E125, E126, E128	Bound protein(s): POL2, CTCF, PAX5C20, NRSF, HAE2F1, HEY1, JUND, P300, USF1, TCF4, BCLAF1, CMYC, MAX, POL24H8, E2F4 (from 43 ChIP-seq binding record(s))	Altered regulatory motif(s): LXR_3, Sp4, ZNF219	No predicted splicing effect (SNPinfo)
5	68229747	PIK3R1	phosphoinositide-3-kinase regulatory subunit 1	5295	rs10515070	intron variant	No eQTL reported in attached sources	0.60906	4	0.244083	No predicted TFBS (SNPinfo)	No predicted miRNA-binding effect (SNPinfo)	H3K4me3 active-promoter mark: 27 epigenomic datasets; H3K9ac active-promoter mark: 18 epigenomic datasets	H3K4me1 enhancer-associated mark: 88 epigenomic datasets; H3K27ac active-enhancer mark: 23 epigenomic datasets	DNase hypersensitivity/open-chromatin evidence: Yes	Bound protein(s): CTCF (from 1 ChIP-seq binding record(s))	No altered regulatory motif reported in the attached HaploReg sources	No predicted splicing effect (SNPinfo)
5	68291606	PIK3R1	phosphoinositide-3-kinase regulatory subunit 1	5295	rs831125	intron variant	No eQTL reported in attached sources	0.8368	2b	0	No predicted TFBS (SNPinfo)	No predicted miRNA-binding effect (SNPinfo)	H3K4me3 active-promoter mark: 50 epigenomic datasets; H3K9ac active-promoter mark: 30 epigenomic datasets	H3K4me1 enhancer-associated mark: 79 epigenomic datasets; H3K27ac active-enhancer mark: 42 epigenomic datasets	DNase hypersensitivity/open-chromatin evidence: 1 dataset(s); dataset IDs: E083	No protein-binding evidence reported in the attached HaploReg/ENCODE sources	Altered regulatory motif(s): Dobox4, Evi-1_4, Mef2_known1, Mef2_known3, Mef2_known4, PU.1_disc3, Pou3f2_1, SIX5_known2	No predicted splicing effect (SNPinfo)
5	68292320	PIK3R1	phosphoinositide-3-kinase regulatory subunit 1	5295	rs3730089	missense variant	No eQTL reported in attached sources	0.44535	3a	0	No predicted TFBS (SNPinfo)	No predicted miRNA-binding effect (SNPinfo)	H3K4me3 active-promoter mark: 43 epigenomic datasets; H3K9ac active-promoter mark: 27 epigenomic datasets	H3K4me1 enhancer-associated mark: 80 epigenomic datasets; H3K27ac active-enhancer mark: 39 epigenomic datasets	DNase hypersensitivity/open-chromatin evidence: 2 dataset(s); dataset IDs: E081, E083	No protein-binding evidence reported in the attached HaploReg/ENCODE sources	Altered regulatory motif(s): Elf5, GR_disc1, GR_known5, GR_known9, Sox_14, Sox_19, Sox_2, Sox_5, Sox_7, Sox_9	Predicted splicing effect (SNPinfo)
5	158393594	LINC02227	long intergenic non-protein coding RNA 2227	101927697	rs2149954	intron variant, non coding transcript variant	No eQTL reported in attached sources	0.55436	1f	0	No predicted TFBS (SNPinfo)	No predicted miRNA-binding effect (SNPinfo)	H3K4me3 active-promoter mark: 1 epigenomic datasets	H3K4me1 enhancer-associated mark: 17 epigenomic datasets; H3K27ac active-enhancer mark: 2 epigenomic datasets	DNase hypersensitivity/open-chromatin evidence: 2 dataset(s); dataset IDs: E118, E122	Bound protein(s): GATA2, FOXA1, FOXA2, RXRA (from 4 ChIP-seq binding record(s))	Altered regulatory motif(s): COMP1	No predicted splicing effect (SNPinfo)
6	108567390	FOXO3A	forkhead box O3	2309	rs2253310	intron variant	- (Whole Blood; Westra2013; P=9.770762568140897E-7)	0.55436	1f	0.04112	No predicted TFBS (SNPinfo)	No predicted miRNA-binding effect (SNPinfo)	H3K4me3 active-promoter mark: 29 epigenomic datasets; H3K9ac active-promoter mark: 21 epigenomic datasets	H3K4me1 enhancer-associated mark: 98 epigenomic datasets; H3K27ac active-enhancer mark: 54 epigenomic datasets	DNase hypersensitivity/open-chromatin evidence: Yes	No protein-binding evidence reported in the attached HaploReg/ENCODE sources	Altered regulatory motif(s): LBP-9, TAL1_disc1	No predicted splicing effect (SNPinfo)
6	108677063	FOXO3A	forkhead box O3	2309	rs3800231	intron variant	GTEx: 7 tiss	0.55436	1f	0	No predicted TFBS (SNPinfo)	No predicted miRNA-binding effect (SNPinfo)	H3K9ac active-promoter mark: 9 epigenomic datasets; H3K4me3 active-promoter mark: 8 epigenomic datasets	H3K4me1 enhancer-associated mark: 92 epigenomic datasets; H3K27ac active-enhancer mark: 41 epigenomic datasets	DNase hypersensitivity/open-chromatin evidence: Yes	No protein-binding evidence reported in the attached HaploReg/ENCODE sources	Altered regulatory motif(s): NRSF_known3	No predicted splicing effect (SNPinfo)
8	30728221	GSR	glutathione-disulfide reductase (minus strand)	2936	rs1002149	2KB Upstream Variant	GTEx: 39 tis	0.55436	1f	0	Predicted TFBS matrices: VAIRE_02; VAR_Q2; VBRCA_01; VCDPCR3_01; VCDP_02; VFAC1_01; VHNF3B_01; VMEF2_03; VMYB_Q3; VMYOGNF1_01; VOCT1_02; VOCT4_01; VPAX4_04; VPAX8_01; VPLZF_02; VPOU3F2_02; VPPARG_02; VRFX_Q6; VSREBP_Q3; VSTAT_Q6; VTAXCREB_02; VTBX5_01; VYY1_Q6; VYY1_Q6_02	No predicted miRNA-binding effect (SNPinfo)	H3K4me3 active-promoter mark: 127 epigenomic datasets; H3K9ac active-promoter mark: 62 epigenomic datasets	H3K4me1 enhancer-associated mark: 110 epigenomic datasets; H3K27ac active-enhancer mark: 95 epigenomic datasets	DNase hypersensitivity/open-chromatin evidence: 45 dataset(s); dataset IDs: E004, E005, E006, E007, E008, E017, E021, E022, E028, E032, E033, E034, E046, E050, E051, E055, E056, E057, E059, E080, E081, E083, E084, E085, E086, E088, E089, E090, E091, E092, E093, E097, E098, E100, E109, E114, E116, E117, E118, E119, E120, E121, E122, E123, E124	Bound protein(s): POL2, MAX, TCF4, HEY1, POL24H8 (from 13 ChIP-seq binding record(s))	Altered regulatory motif(s): Foxa_known2	No predicted splicing effect (SNPinfo)
9	22098575	CDKN2BAS1	CDKN2B and CDKN2A antisense cis and trans regulatory RNA 1	100048912	rs4977574	intron variant, non coding transcript variant	HaploReg: blood; GTEx: pituitary	0.70567	2c	0.049936	No predicted TFBS (SNPinfo)	No predicted miRNA-binding effect (SNPinfo)	H3K9ac active-promoter mark: 10 epigenomic datasets; H3K4me3 active-promoter mark: 5 epigenomic datasets	H3K4me1 enhancer-associated mark: 51 epigenomic datasets; H3K27ac active-enhancer mark: 28 epigenomic datasets	DNase hypersensitivity/open-chromatin evidence: 4 dataset(s); dataset IDs: E059, E084, E109, E117	No protein-binding evidence reported in the attached HaploReg/ENCODE sources	Altered regulatory motif(s): Ets_known8, GR_disc1, GR_known5, GR_known7	No predicted splicing effect (SNPinfo)
10	67883584	SIRT1	sirtuin 1	23411	rs3758391	upstream gene variant	HaploReg: 6 hits; GTEx: 10 tiss	0.60906	4	0	Predicted TFBS (SNPinfo; detailed matrix IDs not provided in attached source)	No predicted miRNA-binding effect (SNPinfo)	H3K4me3 active-promoter mark: 58 epigenomic datasets; H3K9ac active-promoter mark: 44 epigenomic datasets	H3K4me1 enhancer-associated mark: 76 epigenomic datasets; H3K27ac active-enhancer mark: 52 epigenomic datasets	DNase hypersensitivity/open-chromatin evidence: 3 dataset(s); dataset IDs: E032, E033, E034	No protein-binding evidence reported in the attached HaploReg/ENCODE sources	Altered regulatory motif(s): Hoxb9, PPAR_2	No predicted splicing effect (SNPinfo)
10	67907144	SIRT1	sirtuin 1	23411	rs3818292	intron variant	HaploReg: 1 hit; GTEx: 10 tiss	0	6	0	No predicted TFBS (SNPinfo)	No predicted miRNA-binding effect (SNPinfo)	H3K9ac active-promoter mark: 3 epigenomic datasets	H3K27ac active-enhancer mark: 8 epigenomic datasets; H3K4me1 enhancer-associated mark: 6 epigenomic datasets	No DNase hypersensitivity/open-chromatin evidence reported in the attached HaploReg sources	No protein-binding evidence reported in the attached HaploReg/ENCODE sources	Altered regulatory motif(s): CHX10, Foxj1_1, Foxj2_2, Ncx_2	No predicted splicing effect (SNPinfo)
10	87945672	PTEN	phosphatase and tensin homolog	5728	rs2735343	intron variant	No eQTL reported in attached sources	0.58955	5	0.19835	No predicted TFBS (SNPinfo)	No predicted miRNA-binding effect (SNPinfo)	H3K9ac active-promoter mark: 2 epigenomic datasets	H3K4me1 enhancer-associated mark: 54 epigenomic datasets; H3K27ac active-enhancer mark: 13 epigenomic datasets	DNase hypersensitivity/open-chromatin evidence: 2 dataset(s); dataset IDs: E021, E124	No protein-binding evidence reported in the attached HaploReg/ENCODE sources	Altered regulatory motif(s): CHD2_disc2, E2F_disc5, SP1_disc2	No predicted splicing effect (SNPinfo)
10	87966988	PTEN	phosphatase and tensin homolog	5728	rs701848	downstream gene variant	No eQTL reported in attached sources	0.509	5	0.145601	No predicted TFBS (SNPinfo)	Predicted miRNA-binding: hsa-miR-1252; hsa-miR-1304	No histone-mark evidence reported in the attached HaploReg/SNPinfo sources	H3K4me1 enhancer-associated mark: 9 epigenomic datasets; H3K27ac active-enhancer mark: 4 epigenomic datasets	No DNase hypersensitivity/open-chromatin evidence reported in the attached HaploReg sources	No protein-binding evidence reported in the attached HaploReg/ENCODE sources	Altered regulatory motif(s): Irf_disc3, Irf_known9	No predicted splicing effect (SNPinfo)
11	223119	SIRT3	sirtuin 3	23410	rs3782116	intron variant	HaploReg: 56 hits	0.84935	3a	0	No predicted TFBS (SNPinfo)	Predicted miRNA-binding: hsa-miR-328	H3K9ac active-promoter mark: 15 epigenomic datasets; H3K4me3 active-promoter mark: 5 epigenomic datasets	H3K4me1 enhancer-associated mark: 25 epigenomic datasets; H3K27ac active-enhancer mark: 18 epigenomic datasets	DNase hypersensitivity/open-chromatin evidence: 2 dataset(s); dataset IDs: E055, E056	No protein-binding evidence reported in the attached HaploReg/ENCODE sources	Altered regulatory motif(s): BCL_disc3, GR_disc6, GR_known4, NRSF_disc2, NRSF_disc4, NRSF_known3, Sin3Ak-20_disc1, Sin3Ak-20_disc3	No predicted splicing effect (SNPinfo)
11	230368	SIRT3	sirtuin 3	23410	rs536715	intron variant	HaploReg: 7 hits	0.27686	1f	0	No predicted TFBS (SNPinfo)	No predicted miRNA-binding effect (SNPinfo)	H3K9ac active-promoter mark: 5 epigenomic datasets; H3K4me3 active-promoter mark: 1 epigenomic datasets	H3K4me1 enhancer-associated mark: 4 epigenomic datasets; H3K27ac active-enhancer mark: 2 epigenomic datasets	No DNase hypersensitivity/open-chromatin evidence reported in the attached HaploReg sources	No protein-binding evidence reported in the attached HaploReg/ENCODE sources	Altered regulatory motif(s): DMRT1, GR_known9	No predicted splicing effect (SNPinfo)
11	1995389	H19	H19 imprinted maternally expressed transcript	283120	rs3741219	upstream gene variant	HaploReg: 19 tissues including lung, blood; GTEx: adrenal gland	0.70497	4	0.401463	No predicted TFBS (SNPinfo)	No predicted miRNA-binding effect (SNPinfo)	H3K4me3 active-promoter mark: 32 epigenomic datasets; H3K9ac active-promoter mark: 15 epigenomic datasets	H3K4me1 enhancer-associated mark: 44 epigenomic datasets; H3K27ac active-enhancer mark: 27 epigenomic datasets	DNase hypersensitivity/open-chromatin evidence: 11 dataset(s); dataset IDs: E055, E080, E086, E089, E090, E092, E098, E100, E120, E121, E126	No protein-binding evidence reported in the attached HaploReg/ENCODE sources	Altered regulatory motif(s): NRSF_disc4, YY1_disc4	No predicted splicing effect (SNPinfo)
11	65498698	MALAT1	metastasis associated lung adenocarcinoma transcript 1	378938	rs619586	upstream gene variant	HaploReg: 7 including blood, arteries; GTEx: 14 tissues	0.99267	1a	0	Predicted TFBS (SNPinfo; detailed matrix IDs not provided in attached source)	No predicted miRNA-binding effect (SNPinfo)	H3K4me3 active-promoter mark: 127 epigenomic datasets; H3K9ac active-promoter mark: 61 epigenomic datasets	H3K27ac active-enhancer mark: 95 epigenomic datasets; H3K4me1 enhancer-associated mark: 75 epigenomic datasets	DNase hypersensitivity/open-chromatin evidence: 48 dataset(s); dataset IDs: E003, E004, E005, E006, E007, E008, E021, E028, E029, E032, E033, E034, E046, E050, E051, E055, E056, E057, E059, E080, E082, E083, E084, E085, E086, E088, E089, E090, E091, E092, E093, E094, E097, E098, E100, E109, E114, E116, E117, E118, E119, E120, E121, E122, E123, E124, E125, E126	Bound protein(s): YY1, POL2, TAF1, CEBPB (from 14 ChIP-seq binding record(s))	Altered regulatory motif(s): CTCF_disc10, RXRA_known5, Rad21_disc4, TCF12_disc5, TCF12_known1	No predicted splicing effect (SNPinfo)
13	33016046	Klotho	Klotho	9365	rs1207568	2KB Upstream Variant	ENSG00000133116.6 33634816 33635917 (Lymphoblastoid EUR exonlevel; Lappalainen2013; P=1.60271541607865e-07); ENSG00000133116.6 33637986 33640282 (Lymphoblastoid EUR exonlevel; Lappalainen2013; P=2.32566585132533e-08); KL (Lymphoblastoid EUR genelevel; Lappalainen2013; P=1.99026183123467e-09)	0.70497	4	0.095501	Predicted TFBS matrices: VATF6_01; VBRCA_01; VCACD_01; VCEBP_Q3; VDR3_Q4; VDR4_Q2; VETS_Q6; VGABP_B; VGATA_C; VHAND1E47_01; VHMGIY_Q6; VHNF4ALPHA_Q6; VIK_Q5; VLRF_Q2; VMYB_Q3; VMYOGNF1_01; VNFAT_Q4_01; VPAX2_01; VPAX3_B; VPAX4_04; VPAX6_01; VPLZF_02; VPPARA_01; VPPARA_02; VPPARG_02; VPPAR_DR1_Q2; VSPZ1_01; VSTAT1_01; VSTAT_Q6; VTAXCREB_02; VVDR_Q3	No predicted miRNA-binding effect (SNPinfo)	H3K4me3 active-promoter mark: 114 epigenomic datasets; H3K9ac active-promoter mark: 29 epigenomic datasets	H3K4me1 enhancer-associated mark: 94 epigenomic datasets; H3K27ac active-enhancer mark: 33 epigenomic datasets	DNase hypersensitivity/open-chromatin evidence: 21 dataset(s); dataset IDs: E003, E007, E008, E021, E022, E050, E051, E080, E082, E083, E084, E085, E086, E088, E089, E090, E091, E092, E093, E116, E124	No protein-binding evidence reported in the attached HaploReg/ENCODE sources	Altered regulatory motif(s): PPAR_3	No predicted splicing effect (SNPinfo)
13	40612507	FOXO1	forkhead box O1	2308	rs9549240	intron variant	GTEx: 6 tiss	0.22271	1f	0	No predicted TFBS (SNPinfo)	No predicted miRNA-binding effect (SNPinfo)	H3K4me3 active-promoter mark: 26 epigenomic datasets; H3K9ac active-promoter mark: 18 epigenomic datasets	H3K4me1 enhancer-associated mark: 84 epigenomic datasets; H3K27ac active-enhancer mark: 51 epigenomic datasets	DNase hypersensitivity/open-chromatin evidence: 3 dataset(s); dataset IDs: E034, E080, E122	No protein-binding evidence reported in the attached HaploReg/ENCODE sources	Altered regulatory motif(s): AhR_2, Ahr::Arnt::HIF1, Egr-1_disc7, HIF1, Hmx_1, Mtf1_1, Zfp161_3	No predicted splicing effect (SNPinfo)
13	40650676	FOXO1	forkhead box O1	2308	rs12585277	intron variant	No eQTL reported in attached sources	0.55436	1f	0	No predicted TFBS (SNPinfo)	No predicted miRNA-binding effect (SNPinfo)	H3K4me3 active-promoter mark: 23 epigenomic datasets; H3K9ac active-promoter mark: 17 epigenomic datasets	H3K4me1 enhancer-associated mark: 96 epigenomic datasets; H3K27ac active-enhancer mark: 43 epigenomic datasets	DNase hypersensitivity/open-chromatin evidence: 1 dataset(s); dataset IDs: E118	No protein-binding evidence reported in the attached HaploReg/ENCODE sources	Altered regulatory motif(s): Nr2e3, Pou3f4, Pou4f3	No predicted splicing effect (SNPinfo)
14	100853087	MEG3	maternally expressed 3	55384	rs7158663	intron variant, non coding transcript variant	HaploReg: blood; GTEx: arteries	0.19549	1f	0.10814	Predicted TFBS (SNPinfo; detailed matrix IDs not provided in attached source)	No predicted miRNA-binding effect (SNPinfo)	H3K4me3 active-promoter mark: 3 epigenomic datasets; H3K9ac active-promoter mark: 2 epigenomic datasets	H3K4me1 enhancer-associated mark: 19 epigenomic datasets; H3K27ac active-enhancer mark: 8 epigenomic datasets	DNase hypersensitivity/open-chromatin evidence: Yes	No protein-binding evidence reported in the attached HaploReg/ENCODE sources	Altered regulatory motif(s): Arnt_2, BHLHE40_known1, Elf5, Foxp3, GATA_known13	No predicted splicing effect (SNPinfo)
14	104772855	AKT1	AKT serine/threonine kinase 1	207	rs2494732	intron variant	HaploReg: 11 hits; GTEx: 35 tiss	0.60906	4	0.293481	No predicted TFBS (SNPinfo)	No predicted miRNA-binding effect (SNPinfo)	H3K4me3 active-promoter mark: 7 epigenomic datasets; H3K9ac active-promoter mark: 2 epigenomic datasets	H3K4me1 enhancer-associated mark: 14 epigenomic datasets; H3K27ac active-enhancer mark: 12 epigenomic datasets	DNase hypersensitivity/open-chromatin evidence: 1 dataset(s); dataset IDs: E118	Bound protein(s): POL2 (from 1 ChIP-seq binding record(s))	Altered regulatory motif(s): AP-4_3, LBP-1_2, Zfp410	No predicted splicing effect (SNPinfo)
17	49404152	PHB1	prohibitin 1	5245	rs1049620	Intron Variant	GNGT2 (Whole Blood; Westra2013; P=7.156378646979785E-8); PHB (Whole Blood; Westra2013; P=1.9567506640754057E-7); PHOSPHO1 (Whole Blood; Westra2013; P=6.74438199119704E-6)	0.60906	4	0.210895	No predicted TFBS (SNPinfo)	Predicted miRNA-binding: hsa-miR-1257; hsa-miR-423-5p; hsa-miR-486-3p; hsa-miR-593	H3K9ac active-promoter mark: 17 epigenomic datasets; H3K4me3 active-promoter mark: 11 epigenomic datasets	H3K4me1 enhancer-associated mark: 45 epigenomic datasets; H3K27ac active-enhancer mark: 38 epigenomic datasets	DNase hypersensitivity/open-chromatin evidence: 8 dataset(s); dataset IDs: E032, E046, E050, E051, E089, E090, E093, E100	No protein-binding evidence reported in the attached HaploReg/ENCODE sources	No altered regulatory motif reported in the attached HaploReg sources	No predicted splicing effect (SNPinfo)
17	49412740	PHB1	prohibitin 1	5245	rs7502499	Intron Variant	GTEx: 2 tis	0.016	5	0.013613	No predicted TFBS (SNPinfo)	No predicted miRNA-binding effect (SNPinfo)	H3K9ac active-promoter mark: 29 epigenomic datasets; H3K4me3 active-promoter mark: 13 epigenomic datasets	H3K4me1 enhancer-associated mark: 34 epigenomic datasets; H3K27ac active-enhancer mark: 13 epigenomic datasets	No DNase hypersensitivity/open-chromatin evidence reported in the attached HaploReg sources	No protein-binding evidence reported in the attached HaploReg/ENCODE sources	No altered regulatory motif reported in the attached HaploReg sources	No predicted splicing effect (SNPinfo)
18	64119804	LINC00305	long intergenic non-protein coding RNA 305	221241	rs2850711	intron variant, non coding transcript variant	No eQTL reported in attached sources	0.60906	4	0	No predicted TFBS (SNPinfo)	No predicted miRNA-binding effect (SNPinfo)	H3K9ac active-promoter mark: 1 epigenomic datasets	H3K4me1 enhancer-associated mark: 7 epigenomic datasets; H3K27ac active-enhancer mark: 4 epigenomic datasets	DNase hypersensitivity/open-chromatin evidence: Yes	No protein-binding evidence reported in the attached HaploReg/ENCODE sources	No altered regulatory motif reported in the attached HaploReg sources	No predicted splicing effect (SNPinfo)
19	4176088	SIRT6	sirtuin 6	51548	rs107251	intron variant	HaploReg: 34 hits; GTEx: 38 tiss	0.19	1f	0	No predicted TFBS (SNPinfo)	No predicted miRNA-binding effect (SNPinfo)	H3K4me3 active-promoter mark: 6 epigenomic datasets; H3K9ac active-promoter mark: 3 epigenomic datasets	H3K4me1 enhancer-associated mark: 14 epigenomic datasets; H3K27ac active-enhancer mark: 6 epigenomic datasets	DNase hypersensitivity/open-chromatin evidence: Yes	No protein-binding evidence reported in the attached HaploReg/ENCODE sources	No altered regulatory motif reported in the attached HaploReg sources	No predicted splicing effect (SNPinfo)
19	38894892	SIRT2	sirtuin 2	22933	rs10410544	intron variant	HaploReg: 18 hits; GTEx: 32 tiss	0.55436	1f	0.07368	No predicted TFBS (SNPinfo)	No predicted miRNA-binding effect (SNPinfo)	H3K9ac active-promoter mark: 27 epigenomic datasets; H3K4me3 active-promoter mark: 14 epigenomic datasets	H3K4me1 enhancer-associated mark: 55 epigenomic datasets; H3K27ac active-enhancer mark: 23 epigenomic datasets	DNase hypersensitivity/open-chromatin evidence: 2 dataset(s); dataset IDs: E032, E100	No protein-binding evidence reported in the attached HaploReg/ENCODE sources	Altered regulatory motif(s): BDP1_disc3, Ets_disc9, GR_disc6, p300_disc9	No predicted splicing effect (SNPinfo)
19	44892362	TOMM40	translocase of outer mitochondrial membrane 40	10452	rs2075650	Intron Variant	GTEx: 4 tis	0.05596	1b	0.320536	No predicted TFBS (SNPinfo)	No predicted miRNA-binding effect (SNPinfo)	H3K4me3 active-promoter mark: 120 epigenomic datasets; H3K9ac active-promoter mark: 62 epigenomic datasets	H3K4me1 enhancer-associated mark: 122 epigenomic datasets; H3K27ac active-enhancer mark: 74 epigenomic datasets	DNase hypersensitivity/open-chromatin evidence: 1 dataset(s); dataset IDs: E114	No protein-binding evidence reported in the attached HaploReg/ENCODE sources	Altered regulatory motif(s): CCNT2_disc2, PLAG1, Pax-4_4, RREB-1_1, RREB-1_2, SREBP_known2, UF1H3BETA, Zfp740, p300_known1	No predicted splicing effect (SNPinfo)
20	22578963	LINC00261	long intergenic non-protein coding RNA 261	140828	rs6048205	regulatory/downstream variant at FOXA2/LINC00261 locus	GTEx: 3 tissues	0.60906	4	0	Predicted TFBS (SNPinfo; detailed matrix IDs not provided in attached source)	No predicted miRNA-binding effect (SNPinfo)	H3K4me3 active-promoter mark: 54 epigenomic datasets; H3K9ac active-promoter mark: 16 epigenomic datasets	H3K4me1 enhancer-associated mark: 72 epigenomic datasets; H3K27ac active-enhancer mark: 18 epigenomic datasets	DNase hypersensitivity/open-chromatin evidence: 10 dataset(s); dataset IDs: E003, E004, E007, E008, E086, E088, E092, E094, E098, E118	Bound protein(s): CEBPB, FOXA1, P300, SP1, TCF4 (from 5 ChIP-seq binding record(s))	Altered regulatory motif(s): CAC-binding-protein, ERalpha-a_disc4, Ets_disc9, MAZ, MAZR, Myc_disc10, PU.1_disc3, Pou2f2_disc2, SP1_known1, SP1_known2, SP1_known4, Sp4, TATA_disc7, TFII-I, WT1, Zfp281	No predicted splicing effect (SNPinfo)
22	35380679	HMOX1	heme oxygenase 1	3162	rs2071746	2KB Upstream Variant	No eQTL reported in attached sources	0.55436	1f	0.139236	Predicted TFBS (SNPinfo; detailed matrix IDs not provided in attached source)	No predicted miRNA-binding effect (SNPinfo)	H3K4me3 active-promoter mark: 98 epigenomic datasets; H3K9ac active-promoter mark: 54 epigenomic datasets	H3K4me1 enhancer-associated mark: 113 epigenomic datasets; H3K27ac active-enhancer mark: 72 epigenomic datasets	DNase hypersensitivity/open-chromatin evidence: 26 dataset(s); dataset IDs: E004, E005, E006, E007, E008, E021, E022, E028, E029, E032, E046, E051, E056, E059, E080, E083, E084, E090, E091, E092, E097, E100, E117, E118, E119, E125	Bound protein(s): EBF1 (from 1 ChIP-seq binding record(s))	Altered regulatory motif(s): AP-1_disc6, HES1	No predicted splicing effect (SNPinfo)
22	35387420	HMOX1	heme oxygenase 1	3162	rs2071749	Intron Variant	No eQTL reported in attached sources	0.60906	4	0.155524	No predicted TFBS (SNPinfo)	No predicted miRNA-binding effect (SNPinfo)	H3K9ac active-promoter mark: 13 epigenomic datasets; H3K4me3 active-promoter mark: 9 epigenomic datasets	H3K4me1 enhancer-associated mark: 26 epigenomic datasets; H3K27ac active-enhancer mark: 12 epigenomic datasets	No DNase hypersensitivity/open-chromatin evidence reported in the attached HaploReg sources	No protein-binding evidence reported in the attached HaploReg/ENCODE sources	Altered regulatory motif(s): Rhox11	No predicted splicing effect (SNPinfo)
	Abbreviations: Chr – chromosome; GRCh38 – Genome Reference Consortium Human Build 38; eQTL – expression quantitative trait locus; TFBS – transcription factor binding site; miRNA – microRNA; ESE – Eхonic Splicing Enhancer; ESS – Exonic Splicing Silencer. Regulatory annotations include RegulomeDB scores and ranks, predicted regulatory potential, histone marks associated with promoter and enhancer a…

## Sheet: S2
Supplementary Table S2. Genotyping methods and assay details for the analysed variants
Chr	Gene	Variant	Genotyping assay	TaqMan assay ID	TaqMan probe context sequence (VIC/FAM)	PCR primer sequences (5′→3′)	Restriction enzyme	Restriction fragments (bp)	Reference
1	MTOR	rs2536	TaqMan	C___8862334_10	TTGAGTATTTGTTCTGCTCATAATT[C/T]CCAATATGTACCAGACCTTCCCTGT				https://www.thermofisher.com/ru/ru/home.html
1	MTOR	rs2295080	PCR-RFLP			F: GTGGGTCTGGACATTACGCC R:CAGTCCATCTTCTCCCTATACCTG	Fok1	TT (165, 57); TG (222, 165, 57); GG (222)	[27]
2	NFE2L2	rs6721961	PCR-RFLP			F: GAAAGGCGTTGGTGTAGGAG R: GAATGGAGACACGTGGGAGT	NgoMIV	GG (215, 63); GT (278, 215, 63); TT (278)	[35]
2	NFE2L2	rs35652124	PCR-RFLP			F: CCTTGCCCTGCTTTTATCTC R: CTTCTCCGTTTGCCTTTGAC	BseRI	CC (264); CT (264, 192, 72); TT (192, 72)	[36]
5	PIK3R1	rs10515070	TaqMan	C__29812681_20	TGAGAGATTCCTCCCTGTACGATAG[A/T]GTCTTACTTTTCCACTTTGCTTGTA				https://www.thermofisher.com/ru/ru/home.html
5	PIK3R1	rs831125	TaqMan	C___8810580_10	TGATTTGACATTGAGGAAGGGGGAT[A/G]TCATTTTTAATCAGACCTAGTATAT				https://www.thermofisher.com/ru/ru/home.html
5	PIK3R1	rs3730089	ARMS-PCR			F: CATGGCCAGCCCAATTTATTTGTTC R: CGTCTTTGGAAGAGAACCAACTATG Allele A: GCCAACAACGGTATGAATAACAATA Allele C: GTACCATTCAGCATCTTGTAAGGAC		490; A (200); C (342)	[37]
5	LINC02227	rs2149954	TaqMan	C__15831007_10	TAAACTCAAACTTCCTAAGCATTAC[C/T]GAGAGCAAAGCTCATCTTTGCCAGG				https://www.thermofisher.com/ru/ru/home.html
6	FOXO3A	rs2253310	TaqMan	C___1945747_10	AGCACATCTTTGGCCCTGGACTGAT[C/G]TGGGATCCCCAGTTCTGTCTCCCAG				https://www.thermofisher.com/ru/ru/home.html
6	FOXO3A	rs3800231	TaqMan	C____486028_10	TTTGTCCTCTGCAAGAGTTGCCTCT[A/G]TACCTGGGCCAAATCCTCTACCAAT				https://www.thermofisher.com/ru/ru/home.html
8	GSR	rs1002149	TaqMan	C___8867401_20	GAAGAGAAATTTGCCTCTATTCGAA[G/T]GGTTGTTTGTCCAGGTTTGTTCCAG				https://www.thermofisher.com/ru/ru/home.html
9	CDKN2BAS1	rs4977574	TaqMan	C___1754681_10	GGGTACATCAAATGCATTCTATAGC[A/G]CAGGATGTTCCAGTCACTCTAACAA				https://www.thermofisher.com/ru/ru/home.html
10	SIRT1	rs3758391	TaqMan	C___3003909_10	ACAAACACTGGCTCTAGATCTACCA[C/T]GGGTTATATGGGTCCTTAGTTAAGA				https://www.thermofisher.com/ru/ru/home.html
10	SIRT1	rs3818292	TaqMan	C__27489664_20	CAGTTAATTATAGAAAACCTCAGAT[A/G]TTAATTTGCTTTTGATTTCAAAAGA				https://www.thermofisher.com/ru/ru/home.html
10	PTEN	rs2735343	TaqMan	C___9579248_20	TGCTCCCCCGAGTTGGGACTAGGGC[T/C]TCAATTTCACTTCTTAAAAAAAATC				https://www.thermofisher.com/ru/ru/home.html
10	PTEN	rs701848	TaqMan	C__16285174_10	TTCCAAAGCTAGATATACTGTTAGC[C/G]CCTTTGGCAACAGAAGAAATGAAA				https://www.thermofisher.com/ru/ru/home.html
11	SIRT3	rs3782116	TaqMan	C___2594867_20	AGCACAGGTCTTTCTGGCCCTTCTG[C/T]CCTCGGTGCCTACATCCAGTCACGC				https://www.thermofisher.com/ru/ru/home.html
11	SIRT3	rs536715	TaqMan	C___2276212_30	CACTATTATTGTTCAACTGTCCTTT[T/C]GAGACAATGCTTATAAAATACCACT				https://www.thermofisher.com/ru/ru/home.html
11	H19	rs3741219	PCR-RFLP			F: CCCCCTGCGGCGGACGGTTGA R: GGCGTAATGGAATGCTTGAA	HhaI	A (434); G (299, 135)	[38]
11	MALAT1	rs619586	TaqMan	C___1060479_10	CTTCAAAAGGTGGTAAACTATACCT[G/A]CTGTCCCTCAAGAGAACACAAGAAG				https://www.thermofisher.com/ru/ru/home.html
13	Klotho	rs1207568	TaqMan	C___7604792_10	GGCAGGATCCCGCCCCCAAGTCGGG[A/G]AAAGTTGGTCGGCGCCTTTTCTCCC				https://www.thermofisher.com/ru/ru/home.html
13	FOXO1	rs9549240	TaqMan	C__29915515_10	TATGTACGTATACACACACGTGCGT[T/G]CGCAAGCATGCCTAAGGAGATTTCT				https://www.thermofisher.com/ru/ru/home.html
13	FOXO1	rs12585277	TaqMan	C____486028_10	TTTGTCCTCTGCAAGAGTTGCCTCT[A/G]TACCTGGGCCAAATCCTCTACCAAT				https://www.thermofisher.com/ru/ru/home.html
14	MEG3	rs7158663	TaqMan	C___9693465_10	ATGGCACAAAAGCCAGAGATAAAAC[A/G]TCCTTCACGTGCTCCCTACCCGGTT				https://www.thermofisher.com/ru/ru/home.html
14	AKT1	rs2494732	TaqMan	C__16191608_10	GATGAGGGGATGGAGGTGTAGCCTG[C/T]AGCTGGGATGGGCGGCCCTCACCTC				https://www.thermofisher.com/ru/ru/home.html
17	PHB1	rs1049620	TaqMan	C___1121232_10	GCCCGTGAGAAGGGCAGTCTCTGAA[C/T]GAGGGGGCCAGGAACGTAGGTCGGA				https://www.thermofisher.com/ru/ru/home.html
17	PHB1	rs7502499	TaqMan	C__29015835_10	AAAGATACTTTCTCTGAAACTACCC[A/G]AATTCAGCACAGCAAAAGTTCCTGT				https://www.thermofisher.com/ru/ru/home.html
18	LINC00305	rs2850711	TaqMan	C__16129208_10	CCGAAAATCCGGATTGTTCTACCTC[A/T]AAGACCGATCTGCTCAGATCTTCTT				https://www.thermofisher.com/ru/ru/home.html
19	SIRT6	rs107251	TaqMan	C___1064393_1_	GCGACACGGAACGAGTAGCCTTCCA[C/T]GAATAACGGGCTGGGATGCTGCTCG				https://www.thermofisher.com/ru/ru/home.html
19	SIRT2	rs10410544	TaqMan	C_____71547_10	CACTCATGATACCATCTCTCTGCCC[C/T]CAGATCCGGGGTTCCCTGGCTTCCT				https://www.thermofisher.com/ru/ru/home.html
19	TOMM40	rs2075650	TaqMan	C___3084828_20	GAGATGAGAGTTGGTGTGGGGTTGG[A/G]GTGGAGTGTGACAGCGTTTCTCTTC				https://www.thermofisher.com/ru/ru/home.html
20	LINC00261	rs6048205	TaqMan	C__29641870_20	AAAAAGGAAAAAAAGGAGGGGGGAG[A/G]GTCTCTGCACCCCACAATGAGTAGA				https://www.thermofisher.com/ru/ru/home.html
22	HMOX1	rs2071746	TaqMan	C__15869717_10	AGTTCCTGATGTTGCCCACCAGGCT[A/T]TTGCTCTGAGCAGCGCTGCCTCCCA				https://www.thermofisher.com/ru/ru/home.html
22	HMOX1	rs2071749	TaqMan	C___2469935_10	TCTTAGACTTATAAGGCTTGAGTGA[A/G]TTTACAGCAGTAAAGTCCCCACAGC				https://www.thermofisher.com/ru/ru/home.html
	Legend: Chr – chromosome; PCR-RFLP – polymerase chain reaction-restriction fragment length polymorphism; ARMS-PCR – allele-specific polymerase chain reaction; bp – base pairs. aqMan probe context sequences are shown with allele-specific probes labelled by VIC and FAM fluorophores.

## Sheet: S3
Supplementary Table S3. Power calculation results
Chr	Gene	SNV	EA	MAF			Power
				Cases	Controls	Сase + Сontrol
1	MTOR	rs2536	C	0.0479204	0.0330813	0.0405009	0.778
1	MTOR	rs2295080	T	0.396364	0.400709	0.398536	1
2	NFE2L2	rs6721961	G	0.267016	0.331579	0.299297	1
2	NFE2L2	rs35652124	C	0.353698	0.316856	0.335277	1
5	PIK3R1	rs10515070	T	0.378613	0.435091	0.406852	1
5	PIK3R1	rs831125	A	0.163618	0.298186	0.230902	0.999
5	PIK3R1	rs3730089	A	0.35206	0.422652	0.387356	1
5	LINC02227	rs2149954	A	0.385889	0.338954	0.362421	1
6	FOXO3A	rs2253310	C	0.178201	0.103261	0.140731	0.995
6	FOXO3A	rs3800231	G	0.439114	0.47354	0.456327	1
8	GSR	rs1002149	C	0.206922	0.24928	0.228101	0.999
9	CDKN2BAS1	rs4977574	G	0.502004	0.446328	0.474166	1
10	SIRT1	rs3758391	C	0.49692	0.487097	0.492008	1
10	SIRT1	rs3818292	A	0.233395	0.261407	0.247401	0.999
10	PTEN	rs701848	T	0.424893	0.487288	0.45609	1
11	SIRT3	rs3782116	A	0.346507	0.344444	0.345476	1
11	SIRT3	rs536715	A	0.196791	0.197581	0.197186	0.999
11	H19	rs3741219	C	0.432617	0.398664	0.41564	1
11	MALAT1	rs619586	A	0.0374532	0.053271	0.0453621	0.82
13	Klotho	rs1207568	A	0.315275	0.288707	0.301991	1
13	FOXO1	rs9549240	T	0.276364	0.245098	0.260731	1
13	FOXO1	rs12585277	G	0.403777	0.434783	0.41928	1
14	MEG3	rs7158663	G	0.479924	0.3361	0.408012	1
14	AKT1	rs2494732	C	0.480734	0.437755	0.459245	1
17	PHB1	rs1049620	T	0.191011	0.175953	0.183482	0.998
17	PHB1	rs7502499	A	0.245098	0.245656	0.245377	0.999
18	LINC00305	rs2850711	T	0.248614	0.23221	0.240412	0.999
19	SIRT6	rs107251	C	0.194444	0.198661	0.196553	0.999
19	SIRT2	rs10410544	T	0.410741	0.398678	0.40471	1
19	TOMM40	rs2075650	A	0.141115	0.195833	0.168474	0.998
20	LINC00261	rs6048205	T	0.0933099	0.0939086	0.0936092	0.975
22	HMOX1	rs2071746	A	0.327902	0.361702	0.344802	1
22	HMOX1	rs2071749	G	0.414309	0.502209	0.458259	1
Legend: Chr - chromosome; SNV – single-nucleotide variant; EA – effect allele; MAF – minor allele frequency; power calculation (http://csg.sph.umich.edu/abecasis/gas_power_calculator/):Relative Risk 1.5, Disease Prevalence - 0.141; additive model

## Sheet: S4
Supplementary Table S4. Associations between the analysed variants and chronic obstructive pulmonary disease
Chr	Position (GRCh38)	Gene	SNV	EA	MAF		PHWE	OR (95%CI)	P	PFDR
					Cases	Controls
1	11106656	MTOR	rs2536	C	0.0479204	0.0330813	0.3582	1.48 (0.96-2.29)	0.07815	0.1548
1	11262571	MTOR	rs2295080	T	0.396364	0.400709	0.1539	1.01 (0.84-1.22)	0.9234	0.9522
2	177265309	NFE2L2	rs6721961	G	0.267016	0.331579	0.1093	1.39 (1.16-1.67)	0.0003497	0.001923
2	177265345	NFE2L2	rs35652124	C	0.353698	0.316856	0.5398	1.17 (0.99-1.39)	0.06859	0.1509
5	68229747	PIK3R1	rs10515070	T	0.378613	0.435091	1	1.29 (1.07-1.56)	0.006818	0.02583
5	68291606	PIK3R1	rs831125	A	0.163618	0.298186	0.2466	2.22 (1.76-2.79)	1.228e-11	4.053e-10
5	68292320	PIK3R1	rs3730089	A	0.35206	0.422652	0.2172	1.31 (1.11-1.55)	0.001429	0.006739
5	158393594	LINC02227	rs2149954	A	0.385889	0.338954	0.9299	1.24 (1.03-1.47)	0.01949	0.0536
6	108567390	FOXO3A	rs2253310	C	0.178201	0.103261	0.3191	1.85 (1.47-2.35)	2.757e-07	3.033e-06
6	108677063	FOXO3A	rs3800231	G	0.439114	0.47354	0.3831	1.15 (0.96-1.37)	0.1279	0.2111
8	30728221	GSR	rs1002149	C	0.206922	0.24928	0.3506	1.25 (1.04-1.48)	0.01427	0.04709
9	22098575	CDKN2BAS1	rs4977574	G	0.502004	0.446328	0.9288	1.24 (1.04-1.48)	0.01584	0.04751
10	67883584	SIRT1	rs3758391	C	0.49692	0.487097	0.9278	1.03 (0.87-1.23)	0.7189	0.8787
10	67907144	SIRT1	rs3818292	A	0.233395	0.261407	1	1.19 (0.97-1.46)	0.09669	0.1773
10	87966988	PTEN	rs701848	T	0.424893	0.487288	1	1.29 (1.07-1.55)	0.007044	0.02583
11	223119	SIRT3	rs3782116	A	0.346507	0.344444	1	1.01 (0.85-1.2)	0.919	0.9522
11	230368	SIRT3	rs536715	A	0.196791	0.197581	1	1.01 (0.83-1.23)	0.9209	0.9522
11	1995389	H19	rs3741219	C	0.432617	0.398664	0.4715	1.14 (0.95-1.35)	0.1518	0.2385
11	65498698	MALAT1	rs619586	A	0.0374532	0.053271	0.5317	1.55 (1.02-2.37)	0.04072	0.1034
13	33016046	Klotho	rs1207568	A	0.315275	0.288707	0.07918	1.13 (0.95-1.34)	0.1677	0.2516
13	40612507	FOXO1	rs9549240	T	0.276364	0.245098	1	1.18 (0.98-1.42)	0.07976	0.1548
13	40650676	FOXO1	rs12585277	G	0.403777	0.434783	0.597	1.14 (0.96-1.36)	0.1255	0.2111
14	100853087	MEG3	rs7158663	G	0.479924	0.3361	0.1369	1.72 (1.45-2.05)	1.011e-09	1.668e-08
14	104772855	AKT1	rs2494732	C	0.480734	0.437755	0.1981	1.2 (1-1.43)	0.04611	0.1087
17	49404152	PHB1	rs1049620	T	0.191011	0.175953	0.8974	1.07 (0.87-1.33)	0.5064	0.6685
17	49412740	PHB1	rs7502499	A	0.245098	0.245656	0.2111	1.01 (0.83-1.23)	0.912	0.9522
18	64119804	LINC00305	rs2850711	T	0.248614	0.23221	1	1.07 (0.89-1.3)	0.4627	0.6362
19	4176088	SIRT6	rs107251	C	0.194444	0.198661	1	1.02 (0.85-1.22)	0.8408	0.9522
19	38894892	SIRT2	rs10410544	T	0.410741	0.398678	0.5744	1.03 (0.88-1.21)	0.6934	0.8787
19	44892362	TOMM40	rs2075650	A	0.141115	0.195833	1	1.54 (1.23-1.94)	0.0001687	0.001113
20	22578963	LINC00261	rs6048205	T	0.0933099	0.0939086	0.6163	1 (0.77-1.3)	0.9967	0.9967
22	35380679	HMOX1	rs2071746	A	0.327902	0.361702	0.219	1.13 (0.94-1.37)	0.1967	0.2823
22	35387420	HMOX1	rs2071749	G	0.414309	0.502209	0.09348	1.5 (1.26-1.77)	3.602e-06	2.972e-05
Legend: Chr - chromosome; GRCh38 ‒ Genome Reference Consortium Human Build 38; SNV – single-nucleotide variant; EA – effect allele; MAF – minor allele frequency; PHWE – p-value for the Hardy–Weinberg equilibrium test; Add – additive genetic model; OR – odds ratio; 95% CI – 95% confidence interval; P – p-value; PFDR – p-value adjusted using the Benjamini–Hochberg procedure

## Sheet: S5
Supplementary Table S5. Associations between the analysed variants and quantitative phenotypes, including pulmonary function parameters
Trait	Gene	SNV	Chr	Position (GRCh38)	EA	β	SE	95%CI_lower	95%CI_upper	P	PFDR
BMI	GSR	rs1002149	8	30728221	C	-0.389805	0.279947	-0.93849	0.158881	0.164204	0.90312
FEV1_FVC	GSR	rs1002149	8	30728221	C	0.198449	1.28693	-2.32388	2.72078	0.877504	0.998539
FVC	GSR	rs1002149	8	30728221	C	0.349094	2.10266	-3.77204	4.47023	0.868194	0.890951
FEV1	GSR	rs1002149	8	30728221	C	-2.43667	2.9963	-8.30931	3.43597	0.41636	0.810026
VC	GSR	rs1002149	8	30728221	C	1.76441	1.36912	-0.919008	4.44783	0.198026	0.544571
BMI	SIRT2	rs10410544	19	38894892	C	0.161013	0.284792	-0.397169	0.719195	0.571993	0.982216
FEV1_FVC	SIRT2	rs10410544	19	38894892	C	2.02227	1.2383	-0.404754	4.4493	0.103025	0.849957
FEV1	SIRT2	rs10410544	19	38894892	C	4.17574	2.84664	-1.40358	9.75506	0.14286	0.566513
VC	SIRT2	rs10410544	19	38894892	C	2.84149	1.32591	0.242757	5.44021	0.0325494	0.199348
FVC	SIRT2	rs10410544	19	38894892	C	3.43772	1.90156	-0.289274	7.16472	0.0711529	0.234805
FEV1_FVC	PHB1	rs1049620	17	49404152	C	1.59366	1.71315	-1.76405	4.95138	0.35264	0.998539
FEV1	PHB1	rs1049620	17	49404152	C	-2.0129	3.96953	-9.79303	5.76724	0.612252	0.813254
VC	PHB1	rs1049620	17	49404152	C	1.94652	1.83925	-1.65836	5.55139	0.290372	0.631656
FVC	PHB1	rs1049620	17	49404152	C	-5.8035	2.81869	-11.328	-0.278975	0.0399342	0.148203
BMI	PHB1	rs1049620	17	49404152	C	-0.0283208	0.347697	-0.709793	0.653152	0.935104	0.982216
BMI	PIK3R1	rs10515070	5	68229747	T	0.531693	0.304054	-0.0642423	1.12763	0.0809436	0.534228
FEV1_FVC	PIK3R1	rs10515070	5	68229747	T	-0.445552	1.3701	-3.13089	2.23979	0.745203	0.998539
FEV1	PIK3R1	rs10515070	5	68229747	T	-7.17263	3.78101	-14.5833	0.23801	0.0583672	0.474203
VC	PIK3R1	rs10515070	5	68229747	T	-0.394065	1.56751	-3.46633	2.6782	0.801642	0.903331
FVC	PIK3R1	rs10515070	5	68229747	T	-4.82839	2.34941	-9.43315	-0.223631	0.040419	0.148203
FEV1_FVC	SIRT6	rs107251	19	4176088	C	-0.653656	1.34913	-3.2979	1.99058	0.628224	0.998539
FEV1	SIRT6	rs107251	19	4176088	C	1.30035	2.93483	-4.45182	7.05252	0.65785	0.813254
VC	SIRT6	rs107251	19	4176088	C	-2.08773	1.39449	-4.82089	0.645421	0.134942	0.478141
FVC	SIRT6	rs107251	19	4176088	C	-1.94884	2.00636	-5.88122	1.98355	0.331784	0.624868
BMI	SIRT6	rs107251	19	4176088	C	-0.146922	0.312162	-0.758749	0.464905	0.638024	0.982216
BMI	Klotho	rs1207568	13	33016046	G	0.246817	0.271928	-0.286152	0.779787	0.364387	0.952807
FEV1_FVC	Klotho	rs1207568	13	33016046	G	0.381036	1.27018	-2.10848	2.87055	0.764324	0.998539
FVC	Klotho	rs1207568	13	33016046	G	1.29054	2.10326	-2.83177	5.41285	0.539782	0.754395
FEV1	Klotho	rs1207568	13	33016046	G	1.69755	2.09126	-2.40124	5.79634	0.417286	0.810026
VC	Klotho	rs1207568	13	33016046	G	0.82983	1.42388	-1.96092	3.62058	0.560329	0.816851
BMI	FOXO1	rs12585277	13	40650676	G	0.178491	0.277101	-0.364617	0.721599	0.519713	0.952807
VC	FOXO1	rs12585277	13	40650676	G	-1.48687	1.4866	-4.40055	1.42681	0.3177	0.631656
FEV1_FVC	FOXO1	rs12585277	13	40650676	G	0.961154	1.23365	-1.45676	3.37907	0.436276	0.998539
FVC	FOXO1	rs12585277	13	40650676	G	-1.11049	2.08414	-5.19533	2.97435	0.594372	0.754395
FEV1	FOXO1	rs12585277	13	40650676	G	-2.24503	3.06244	-8.2473	3.75724	0.46377	0.813254
BMI	HMOX1	rs2071746	22	35380679	A	-0.0231164	0.28147	-0.574787	0.528555	0.934574	0.982216
FEV1	HMOX1	rs2071746	22	35380679	A	-7.58336	3.80445	-15.0399	-0.126779	0.0468414	0.474203
FVC	HMOX1	rs2071746	22	35380679	A	-2.18783	2.29403	-6.68404	2.30838	0.340837	0.624868
FEV1_FVC	HMOX1	rs2071746	22	35380679	A	-1.53899	1.32035	-4.12682	1.04884	0.244445	0.998539
VC	HMOX1	rs2071746	22	35380679	A	0.532842	1.62468	-2.65147	3.71715	0.743146	0.903331
FEV1_FVC	HMOX1	rs2071749	22	35387420	G	-0.416508	1.22978	-2.82684	1.99383	0.734975	0.998539
VC	HMOX1	rs2071749	22	35387420	G	0.104706	1.42638	-2.69095	2.90036	0.941509	0.941509
FEV1	HMOX1	rs2071749	22	35387420	G	-0.381521	2.92207	-6.10868	5.34564	0.896157	0.924161
BMI	HMOX1	rs2071749	22	35387420	G	-0.668184	0.26372	-1.18506	-0.151303	0.0114961	0.221855
FVC	HMOX1	rs2071749	22	35387420	G	-1.72944	2.04374	-5.73509	2.27622	0.397776	0.690874
FEV1_FVC	TOMM40	rs2075650	19	44892362	A	-0.0186875	1.72408	-3.39782	3.36044	0.991356	0.999067
VC	TOMM40	rs2075650	19	44892362	A	-0.497702	1.7753	-3.97722	2.98182	0.779327	0.903331
FVC	TOMM40	rs2075650	19	44892362	A	-6.57765	2.65894	-11.7891	-1.36622	0.0136818	0.0902996
BMI	TOMM40	rs2075650	19	44892362	A	-0.241616	0.374614	-0.975845	0.492614	0.51918	0.952807
FEV1	TOMM40	rs2075650	19	44892362	A	0.0626017	3.93683	-7.65343	7.77864	0.987318	0.987318
FEV1_FVC	LINC02227	rs2149954	5	158393594	G	-1.28989	1.3403	-3.91683	1.33705	0.336307	0.998539
FEV1	LINC02227	rs2149954	5	158393594	G	5.74813	3.34512	-0.808186	12.3044	0.0862188	0.474203
FVC	LINC02227	rs2149954	5	158393594	G	2.24208	2.23713	-2.14262	6.62678	0.316687	0.624868
BMI	LINC02227	rs2149954	5	158393594	G	-0.116784	0.284933	-0.675242	0.441675	0.682042	0.982216
VC	LINC02227	rs2149954	5	158393594	G	2.07979	1.56091	-0.97954	5.13912	0.183346	0.544571
FEV1_FVC	FOXO3A	rs2253310	6	108567390	G	0.473433	1.8453	-3.14329	4.09016	0.797615	0.998539
FEV1	FOXO3A	rs2253310	6	108567390	G	-1.52589	4.58378	-10.5099	7.45816	0.739322	0.813254
FVC	FOXO3A	rs2253310	6	108567390	G	1.74888	3.08325	-4.29417	7.79193	0.570787	0.754395
BMI	FOXO3A	rs2253310	6	108567390	G	0.369569	0.353534	-0.323346	1.06248	0.296233	0.952807
VC	FOXO3A	rs2253310	6	108567390	G	0.910452	2.17243	-3.34744	5.16834	0.675318	0.89142
BMI	MTOR	rs2295080	1	11262571	T	-0.0835007	0.281359	-0.634955	0.467953	0.76676	0.982216
FEV1	MTOR	rs2295080	1	11262571	T	3.53997	3.92884	-4.1604	11.2404	0.368034	0.809675
FVC	MTOR	rs2295080	1	11262571	T	1.06762	2.4189	-3.67333	5.80857	0.659178	0.772772
VC	MTOR	rs2295080	1	11262571	T	-0.229434	1.706	-3.57312	3.11426	0.8931	0.921009
FEV1_FVC	MTOR	rs2295080	1	11262571	T	0.360624	1.3615	-2.30786	3.02911	0.791252	0.998539
FEV1	AKT1	rs2494732	14	104772855	T	4.43129	3.53333	-2.4939	11.3565	0.210346	0.566513
BMI	AKT1	rs2494732	14	104772855	T	0.194252	0.282965	-0.360348	0.748853	0.492712	0.952807
FEV1_FVC	AKT1	rs2494732	14	104772855	T	0.213089	1.33387	-2.40126	2.82743	0.873157	0.998539
FVC	AKT1	rs2494732	14	104772855	T	-0.305123	2.22431	-4.6647	4.05445	0.890951	0.890951
VC	AKT1	rs2494732	14	104772855	T	1.83395	1.51522	-1.13583	4.80373	0.226886	0.57594
FEV1	MTOR	rs2536	1	11106656	T	12.8877	9.18132	-5.10731	30.8828	0.160964	0.566513
BMI	MTOR	rs2536	1	11106656	T	-0.557081	0.648481	-1.82808	0.713918	0.3907	0.952807
FEV1_FVC	MTOR	rs2536	1	11106656	T	1.09461	3.04177	-4.86714	7.05636	0.719133	0.998539
VC	MTOR	rs2536	1	11106656	T	12.0478	4.40952	3.40528	20.6903	0.00655822	0.0541053
FVC	MTOR	rs2536	1	11106656	T	12.4989	5.71017	1.30714	23.6906	0.029075	0.148203
FVC	LINC00305	rs2850711	18	64119804	A	2.74603	2.3493	-1.85852	7.35057	0.243026	0.616913
BMI	LINC00305	rs2850711	18	64119804	A	0.386197	0.301046	-0.203843	0.976237	0.200035	0.943024
FEV1_FVC	LINC00305	rs2850711	18	64119804	A	-1.17814	1.35101	-3.82608	1.46979	0.383627	0.998539
VC	LINC00305	rs2850711	18	64119804	A	1.5889	1.57523	-1.49849	4.67628	0.313692	0.631656
FEV1	LINC00305	rs2850711	18	64119804	A	-1.94893	3.59148	-8.98811	5.09024	0.587575	0.813254
FVC	NFE2L2	rs35652124	2	177265345	T	0.866509	2.05091	-3.15321	4.88622	0.672827	0.772772
BMI	NFE2L2	rs35652124	2	177265345	T	0.625129	0.2685	0.0988787	1.15138	0.0201686	0.221855
FEV1_FVC	NFE2L2	rs35652124	2	177265345	T	0.774976	1.28817	-1.74979	3.29975	0.547688	0.998539
VC	NFE2L2	rs35652124	2	177265345	T	3.08474	1.46899	0.205584	5.96391	0.0362451	0.199348
FEV1	NFE2L2	rs35652124	2	177265345	T	-1.82231	3.15472	-8.00544	4.36083	0.563707	0.813254
FVC	PIK3R1	rs3730089	5	68292320	A	0.295636	2.04912	-3.72057	4.31185	0.88534	0.890951
BMI	PIK3R1	rs3730089	5	68292320	A	0.271661	0.272291	-0.262019	0.805342	0.318865	0.952807
FEV1_FVC	PIK3R1	rs3730089	5	68292320	A	-0.929367	1.23675	-3.35335	1.49462	0.452774	0.998539
VC	PIK3R1	rs3730089	5	68292320	A	0.437239	1.31567	-2.14143	3.01591	0.7398	0.903331
FEV1	PIK3R1	rs3730089	5	68292320	A	-3.77815	3.09828	-9.85066	2.29436	0.223172	0.566513
FEV1	H19	rs3741219	11	1995389	T	-6.25556	3.57283	-13.2582	0.747063	0.0806034	0.474203
BMI	H19	rs3741219	11	1995389	T	-0.0983193	0.274052	-0.635452	0.438813	0.719927	0.982216
FEV1_FVC	H19	rs3741219	11	1995389	T	0.733827	1.3181	-1.84961	3.31726	0.57804	0.998539
VC	H19	rs3741219	11	1995389	T	-1.46481	1.48738	-4.38002	1.45041	0.325399	0.631656
FVC	H19	rs3741219	11	1995389	T	-5.88106	2.18266	-10.159	-1.60313	0.00733124	0.0604827
BMI	SIRT1	rs3758391	10	67883584	T	-0.0524132	0.271677	-0.584891	0.480064	0.8471	0.982216
FEV1	SIRT1	rs3758391	10	67883584	T	-1.52493	3.31311	-8.0185	4.96864	0.645523	0.813254
FEV1_FVC	SIRT1	rs3758391	10	67883584	T	-3.31025	1.29268	-5.84385	-0.776646	0.0108479	0.17899
VC	SIRT1	rs3758391	10	67883584	T	0.75366	1.3064	-1.80684	3.31416	0.564366	0.816851
FVC	SIRT1	rs3758391	10	67883584	T	-4.25532	2.06676	-8.30609	-0.204545	0.0400968	0.148203
FEV1_FVC	SIRT3	rs3782116	11	223119	G	0.0325892	1.26824	-2.45312	2.5183	0.97951	0.999067
BMI	SIRT3	rs3782116	11	223119	G	-0.108734	0.270591	-0.639082	0.421615	0.68793	0.982216
FEV1	SIRT3	rs3782116	11	223119	G	1.13482	3.11831	-4.97695	7.24659	0.716046	0.813254
FVC	SIRT3	rs3782116	11	223119	G	0.849841	2.05308	-3.17413	4.87381	0.679103	0.772772
VC	SIRT3	rs3782116	11	223119	G	4.11025	1.37744	1.41051	6.80999	0.00299383	0.0493982
BMI	FOXO3A	rs3800231	6	108677063	G	0.254399	0.275621	-0.285809	0.794607	0.356362	0.952807
VC	FOXO3A	rs3800231	6	108677063	G	0.620813	1.47267	-2.26558	3.5072	0.673555	0.89142
FEV1	FOXO3A	rs3800231	6	108677063	G	-1.32113	3.39794	-7.98098	5.33872	0.697569	0.813254
FVC	FOXO3A	rs3800231	6	108677063	G	-1.39315	2.14873	-5.60458	2.81828	0.517065	0.754395
FEV1_FVC	FOXO3A	rs3800231	6	108677063	G	0.928032	1.2856	-1.5917	3.44776	0.470729	0.998539
BMI	SIRT1	rs3818292	10	67907144	A	0.0498172	0.348266	-0.632771	0.732406	0.886311	0.982216
VC	SIRT1	rs3818292	10	67907144	A	-0.981855	1.72406	-4.36095	2.39724	0.56932	0.816851
FEV1	SIRT1	rs3818292	10	67907144	A	-2.2972	4.08016	-10.2942	5.69978	0.573649	0.813254
FVC	SIRT1	rs3818292	10	67907144	A	-1.99937	2.6374	-7.16858	3.16984	0.448763	0.74046
FEV1_FVC	SIRT1	rs3818292	10	67907144	A	2.10042	1.60894	-1.05304	5.25387	0.192451	0.998539
FVC	CDKN2BAS1	rs4977574	9	22098575	A	2.27068	2.25247	-2.14408	6.68544	0.313959	0.624868
VC	CDKN2BAS1	rs4977574	9	22098575	A	-1.00082	1.43793	-3.81912	1.81748	0.486796	0.816851
FEV1	CDKN2BAS1	rs4977574	9	22098575	A	-1.26135	3.37906	-7.88418	5.36149	0.709081	0.813254
BMI	CDKN2BAS1	rs4977574	9	22098575	A	0.0164232	0.275313	-0.523181	0.556028	0.952452	0.982216
FEV1_FVC	CDKN2BAS1	rs4977574	9	22098575	A	-0.00152665	1.30506	-2.55939	2.55634	0.999067	0.999067
FEV1	SIRT3	rs536715	11	230368	G	5.30746	3.2366	-1.03616	11.6511	0.101527	0.478629
VC	SIRT3	rs536715	11	230368	G	-0.249679	1.48571	-3.16162	2.66226	0.866609	0.921009
FVC	SIRT3	rs536715	11	230368	G	2.53378	2.14972	-1.6796	6.74716	0.239046	0.616913
BMI	SIRT3	rs536715	11	230368	G	-0.0304435	0.315353	-0.648524	0.587637	0.923121	0.982216
FEV1_FVC	SIRT3	rs536715	11	230368	G	0.563132	1.32726	-2.03825	3.16452	0.671537	0.998539
BMI	LINC00261	rs6048205	20	22578963	A	0.287502	0.426943	-0.54929	1.12429	0.500932	0.952807
FEV1_FVC	LINC00261	rs6048205	20	22578963	A	-1.46462	1.83005	-5.05145	2.1222	0.423893	0.998539
FEV1	LINC00261	rs6048205	20	22578963	A	-5.99117	4.62218	-15.0505	3.06813	0.195383	0.566513
FVC	LINC00261	rs6048205	20	22578963	A	-3.11851	3.10791	-9.2099	2.97288	0.316115	0.624868
VC	LINC00261	rs6048205	20	22578963	A	1.22245	2.04902	-2.79356	5.23845	0.55105	0.816851
FVC	MALAT1	rs619586	11	65498698	A	2.83669	4.76335	-6.4993	12.1727	0.551788	0.754395
FEV1	MALAT1	rs619586	11	65498698	A	6.07349	6.68881	-7.03633	19.1833	0.364264	0.809675
FEV1_FVC	MALAT1	rs619586	11	65498698	A	8.73971	2.65333	3.53927	13.9401	0.00106481	0.0351388
BMI	MALAT1	rs619586	11	65498698	A	1.1056	0.626924	-0.123146	2.33435	0.0783201	0.534228
VC	MALAT1	rs619586	11	65498698	A	4.96067	2.91499	-0.752607	10.6739	0.0895049	0.369208
BMI	NFE2L2	rs6721961	2	177265309	G	-0.713538	0.290635	-1.28317	-0.143905	0.0143297	0.221855
FVC	NFE2L2	rs6721961	2	177265309	G	-6.72674	2.03249	-10.7104	-2.74312	0.000991953	0.0253735
FEV1	NFE2L2	rs6721961	2	177265309	G	-3.70573	3.0092	-9.60365	2.19219	0.218567	0.566513
FEV1_FVC	NFE2L2	rs6721961	2	177265309	G	-0.689626	1.28342	-3.20508	1.82582	0.591255	0.998539
VC	NFE2L2	rs6721961	2	177265309	G	-5.51242	1.41979	-8.29515	-2.72969	0.000116207	0.00383484
VC	PTEN	rs701848	10	87966988	T	-0.937191	1.59298	-4.05937	2.18499	0.556677	0.816851
FEV1	PTEN	rs701848	10	87966988	T	-2.18513	3.69506	-9.42732	5.05706	0.554551	0.813254
BMI	PTEN	rs701848	10	87966988	T	0.236333	0.296337	-0.344476	0.817142	0.425535	0.952807
FVC	PTEN	rs701848	10	87966988	T	-1.21351	2.21042	-5.54585	3.11883	0.583292	0.754395
FEV1_FVC	PTEN	rs701848	10	87966988	T	-0.0560822	1.33515	-2.67294	2.56077	0.966517	0.999067
FEV1	MEG3	rs7158663	14	100853087	A	10.2381	3.38788	3.59803	16.8783	0.00263784	0.0870487
BMI	MEG3	rs7158663	14	100853087	A	0.218176	0.279323	-0.329286	0.765638	0.435118	0.952807
FVC	MEG3	rs7158663	14	100853087	A	6.49812	2.03876	2.50222	10.494	0.00153779	0.0253735
FEV1_FVC	MEG3	rs7158663	14	100853087	A	2.11513	1.28896	-0.41118	4.64145	0.101622	0.849957
VC	MEG3	rs7158663	14	100853087	A	2.60653	1.39303	-0.123754	5.33681	0.0621	0.292757
VC	PHB1	rs7502499	17	49412740	G	-2.51176	1.72033	-5.88354	0.860018	0.144891	0.478141
FEV1	PHB1	rs7502499	17	49412740	G	-2.615	3.61447	-9.69923	4.46923	0.469642	0.813254
BMI	PHB1	rs7502499	17	49412740	G	-0.00704132	0.320344	-0.634905	0.620822	0.98247	0.98247
FVC	PHB1	rs7502499	17	49412740	G	-0.541496	2.41537	-5.27554	4.19254	0.822695	0.890951
FEV1_FVC	PHB1	rs7502499	17	49412740	G	0.924207	1.51028	-2.03588	3.8843	0.540842	0.998539
FEV1	PIK3R1	rs831125	5	68291606	A	-10.3072	4.29229	-18.7199	-1.89442	0.016722	0.275912
BMI	PIK3R1	rs831125	5	68291606	A	0.0418687	0.365027	-0.673572	0.757309	0.908728	0.982216
FVC	PIK3R1	rs831125	5	68291606	A	-7.34098	2.52376	-12.2875	-2.3945	0.00381737	0.0419911
FEV1_FVC	PIK3R1	rs831125	5	68291606	A	-0.279796	1.49659	-3.21305	2.65346	0.851793	0.998539
VC	PIK3R1	rs831125	5	68291606	A	-0.407598	1.80221	-3.93986	3.12466	0.82121	0.903331
BMI	FOXO1	rs9549240	13	40612507	G	0.0615098	0.295749	-0.518148	0.641168	0.835309	0.982216
FVC	FOXO1	rs9549240	13	40612507	G	2.77578	2.19076	-1.51804	7.06959	0.205697	0.616913
FEV1	FOXO1	rs9549240	13	40612507	G	0.564519	3.26303	-5.83091	6.95994	0.862702	0.918361
FEV1_FVC	FOXO1	rs9549240	13	40612507	G	-1.42886	1.33214	-4.0398	1.18208	0.283945	0.998539
VC	FOXO1	rs9549240	13	40612507	G	4.27398	1.52908	1.27704	7.27091	0.00538603	0.0541053
